# Supplementary material for: The Self-Expandable Impella CP (ECP) as a Mechanical Resuscitation Device
Source: Bioengineering (Basel). 2024 May 3;11(5):456. doi: 10.3390/bioengineering11050456 (PMC11118512; doi:10.3390/bioengineering11050456)
Supplement: Supplementary file 1 [file bioengineering-11-00456-s001.zip]

Archive with 1 entries (1 files):
- bioengineering-2973037-supplementary.mov
